# Supplementary material for: Histophilus somni as a Unique Causative Agent of Puerperal Metritis (PM) in a Third-Lactation Holstein Cow
Source: Vet Sci. 2024 Mar 5;11(3):117. doi: 10.3390/vetsci11030117 (PMC10974681; doi:10.3390/vetsci11030117)
Supplement: Supplementary file 1 [file vetsci-11-00117-s001.zip]

Archive with 1 entries (1 files):
- Video S1 Collected piohemorrhagic watery red-brown uterine exudate submitted to the laboratory..mp4
